# Supplementary material for: Sitagliptin Mitigates Diabetic Nephropathy in a Rat Model of Streptozotocin-Induced Type 2 Diabetes: Possible Role of PTP1B/JAK-STAT Pathway
Source: Int J Mol Sci. 2023 Mar 31;24(7):6532. doi: 10.3390/ijms24076532 (PMC10095069; doi:10.3390/ijms24076532)
Supplement: Supplementary file 1 [file ijms-24-06532-s001.zip]

Archive with 2 entries (2 files):
- Figure S1 (Original unprocessed immunoblots for all proteins of interest).pdf
- Table S1 (Original data for all biochemical and molecular parameters).pdf
